# Supplementary material for: Medical assistance in dying for people living with mental disorders: a qualitative thematic review
Source: BMC Med Ethics. 2023 Oct 24;24:86. doi: 10.1186/s12910-023-00971-4 (PMC10594804; doi:10.1186/s12910-023-00971-4)
Supplement: Supplementary file 1 — Supplementary Material 1 [file 12910_2023_971_MOESM1_ESM.xlsx]

## Sheet: Table 1 - reverse - points
		Supplementary Material 1:	Identification of the moral concerns and proposed solutions put forward in each included article.
			1	2	3	4	5	6	7	8	9	10	11	12	13	14	15	16	17	18	19	20	21	22	23	24	25	26	27	28	29	30	31	32	33	34	35	36	37	38	39	40	41	42	43	44	45	46	47
Authors (type of article)			Bahji, A., and N. Delva (r)	Benrimoh, D., A. Perreault, and F. Van Den Eynde (c)	Berghmans, R., G. Widdershoven, and I. Widdershoven-Heerding (t)	Biggs, H., and K. Diesfeld (p)	Blikshavn, T., T. Lossius Husum, and M. Magelssen (p)	Brodeur, J., P.S. Links, P.E. Boursiquot, and N. Snelgrove (p)	Broom, M.R., and A. De Cates (p)	Buturovic, Z. (p)	Calati, R., E. Olié, D. Dassa, et al. (r)	Cholbi, M.J. (t)	Courtet, P., and E. Olié (ch)	Cowley, C. (p)	Dembo, J.S. (p)	Dembo, J., U. Schuklenk, and J. Reggler (p)	Dembo, J., S. van Veen, and G. Widdershoven (t)	Demedts, D., M. Roelands, J. Libbrecht, and J. Bilsen (e)	Denys, D. (p)	Deschepper, R., W. Distelmans, and J. Bilsen (p)	Dom, G., H. Stoop, A. Haekens, and S. Sterckx (t)	Downie, J., and U. Schuklenk (t)	Frati, P., M. Gulino, P. Mancarella, R. Cecchi, and S. Ferracuti (c)	Freeland, A., D. Godkin, J. Dembo, et al. (t)	Gaind, K.S. (p)	Gevers, J.K.M. (t)	Grassi, L., F. Folesani, M. Marella, et al. (r)	Hall, W., and M. Parker (t)	Hatherley, J.J. (t)	Hirsch, J. (p)	Ho, A., and J.S. Norman (t)	Hurwitz, T.A. (t)	Jones, R.M., and A.I.F. Simpson (p)	Kious, B.M., and M.P. Battin (t)	Kirby, J. (t)	Kissane, D.W., and B.J. Kelly (t)	Lemmens, T. (p)	Liégeois, A. (t)	Mack, R.A., and C.E. Stanton (p)	Macri, R., F. Wagner, and M.I. Stuckey (t)	Mehlum, L., C. Schmahl, A. Berens, et al. (r)	Miller, F.G., and P.S. Appelbaum (p)	Naudts, K., C. Ducatelle, J. Kovacs, et al. (t)	Nicolini, M.E., C. Gastmans, and S.Y.H. Kim (p)	Nicolini, M.E., S.Y.H. Kim, M.E. Churchill, and C. Gastmans (r)	Nicolini, M.E., C. Gastmans, and S.Y.H. Kim (t)	Olié, E., and P. Courtet (p)	Pearce, S. (p)	Pienaar, W. (t)
Year			2022	2017	2013	1995	2017	2022	2015	2021	2021	2013	2021	2013	2010	2018	2020	2018	2018	2014	2020	2021	2014	2022	2020	1996	2022	2017	2019	2016	2019	2016	2018	2019	2016	2000	2019	2013	2022	2020	2020	2018	2006	2019	2020	2022	2019	2017	2016
Societal context	1	Policy making	●	●		●				●			●			●	●	●		●	●	●	●	●	●	●	●	●			●		●	●	●	●				●		●	●	●	●
	2	Stigma & social determinants of health	●	●		●						●				●	●					●			●		●		●		●	●		●	●	●				●	●	●		●	●			●	●
	3	Public opinion, media & lack of trust								●		●	●					●												●	●		●		●		●			●				●			●
	4	Needs & proposed solutions		●		●							●			●	●	●				●			●						●	●		●	●		●			●					●			●	●
Healthcare system	1	Lack of resources & access to care		●		●							●							●		●		●			●				●			●	●	●				●		●			●		●
	2	Limits of medicine & knowledge	●				●	●				●	●		●	●	●			●				●	●		●		●		●			●		●							●	●	●				●
	3	Suicide prevention		●									●	●					●							●								●		●	●		●			●	●		●	●			●
	4	Lack of training & expertise		●									●		●			●		●	●									●				●		●										●		●
	5	Needs & proposed solutions		●									●					●		●	●	●		●	●				●		●			●		●			●	●	●		●			●		●	●
Continuum of care	1	Hope & patient-clinician relationship	●		●		●		●				●		●									●	●				●	●	●	●		●	●	●	●	●	●	●	●	●	●	●	●				●
	2	Quality of care			●	●	●	●			●		●	●	●				●	●									●	●				●		●		●			●	●		●	●				●
	3	Goals of care		●			●	●	●			●	●		●	●								●	●				●		●			●	●	●					●	●			●				●
	4	Answering patients’ needs	●		●		●					●	●			●				●		●		●		●	●			●	●									●					●	●	●		●
	5	Needs & proposed solutions	●		●		●	●			●		●	●	●			●						●		●				●	●	●	●	●		●		●	●	●	●					●			●
Discussing MAiD-MD	1	Reacting to MAiD-MD requests	●	●	●			●					●	●	●			●	●	●	●			●			●		●				●	●		●		●		●	●	●	●	●	●	●	●	●	●
	2	Challenging care experiences	●		●		●	●				●	●			●				●		●	●	●	●	●	●			●	●			●				●		●	●				●	●	●		●
	3	Transference & countertransference		●	●		●				●				●				●						●										●	●	●				●				●
	4	Needs & proposed solutions		●	●			●					●	●				●						●	●		●			●	●	●		●				●		●	●		●		●				●
MAiD-MD practices	1	Assessment of MAiD-MD requests	●	●	●		●	●	●		●	●	●	●	●	●	●	●	●	●	●	●		●	●		●	●	●		●	●	●	●	●	●	●	●	●	●	●	●	●	●	●		●	●	●
	2	Quality of the process & oversight	●	●		●					●	●	●	●				●		●	●	●		●					●			●	●	●	●	●	●			●	●		●	●	●	●	●	●
	3	Repercussions	●		●								●		●	●		●		●			●	●		●	●		●		●	●	●	●		●	●		●	●	●	●	●	●	●	●
	4	Needs & proposed solutions	●	●	●	●	●	●			●	●	●	●	●	●	●	●		●	●		●	●	●		●	●	●	●	●			●	●			●		●	●		●				●	●	●
		Legend:	t: theoretical article - p: perspective, opinion, response, or comment - r: review - e: empirical study - c: case review or case series - ch: chapter - *: patients’ perspectives
[truncated: 27 more columns]
